# Supplementary material for: Human and environmental gradients predict catch, effort, and species composition in a large Micronesian coral-reef fishery
Source: PLoS One. 2018 May 31;13(5):e0198068. doi: 10.1371/journal.pone.0198068 (PMC5979012; doi:10.1371/journal.pone.0198068)
Supplement: S1 Tables — Table A. Mean and overall landings data from different weekdays. Table B. Catch and profit data for different reef types and gear. Table C. Frequency of trips and overall landings data for different reef sections and seasons. Table D. Mean landings data across different winspeeds and distance to full-moon. Table E. Mean fisher catch-per-trip data across study months. Table F. Contribution to overall landings data of top families and species. Table G. Data for relationship between species maximum length (Lmax) and proportional contribution to family landings. Table H. Size frequency data for top 20 species. Table I. Daily contribution to landings data for top 20 species. Table J. Data for comparisons of vulnerability of landings from commercial vs subsistence fishing. (XLSX) [file pone.0198068.s004.xlsx]

## Sheet: Table A
Weekday	Overall recorded landings (mt)	Mean daily landings (mt)	Mean daily landings SE
Monday	10.8918	0.2095	0.0258
Tuesday	37.1618	0.7147	0.0435
Wednesday	10.41	0.2002	0.0264
Thursday	33.5305	0.6448	0.041
Friday	10.6109	0.2041	0.0226
Saturday	31.0536	0.5972	0.0404
Sunday	3.2441	0.0624	0.015

## Sheet: Table B
Reef type	Fishing gear	Mean pcatch (kg fisher-1 trip-1)	SE	Mean profit ($ fisher-1 trip-1)	SE
Barrier	Bottom	25.1543	1.2896	46.7067	3.6189
Patch	Bottom	20.8902	3.4441	39	10.0355
Fringing	Bottom	17.9777	3.0771	37.4118	8.0023
Barrier	Spear	19.8945	0.3626	41.8845	1.0898
Patch	Spear	23.4439	2.3633	38.3846	9.7518
Fringing	Spear	12.8083	1.6276	28.1875	4.0622

## Sheet: Table C
Reef area	Season	# trips	Landings (mt)
East	fall	28	3.81364
East	spring	2	0.188182
East	summer	23	3.01182
East	winter	15	1.58636
North	fall	34	4.33773
North	spring	7	0.715909
North	summer	38	4.13727
North	winter	22	1.95773
South	fall	23	2.94318
South	spring	13	1.88818
South	summer	57	8.16682
South	winter	6	0.717727
South West	fall	26	2.78273
South West	spring	9	1.14318
South West	summer	24	2.85
South West	winter	40	4.51455
West	fall	42	4.01818
West	spring	11	0.985455
West	summer	43	4.58955
West	winter	15	1.26045

## Sheet: Table D
Windspeed (km h-1)	Bottomfishing mean fisher catch (kg trip-1)	SE	Spearfishing mean fisher catch (kg trip-1)	SE
4	20.1768	3.9675	22.0505	2.7944
5	14.4066	1.8332	21.9039	1.5912
6	27.5758	3.2995	21.5765	1.0956
7	20.6667	4.5478	22.0994	1.1124
8	20.6487	3.8076	20.9822	1.0706
9	13.75	4.5801	18.8182	1.6725
10	20.9762	1.5605	21.2296	1.8516
11	21.25	2.8204	19.2503	0.7843
12	24.1667	3.4558	22.0038	1.4577
13	16.3636	5.0507	18.6411	1.0917
14	24.5606	3.3437	19.9782	1.2364
15	19.0606	3.3638	18.315	1.6677
16	25.3472	2.7361	18.0793	1.2661
17	27.8977	1.9507	15.3811	1.156
18	17.0455	2.0892	13.9288	1.1837
19	14.3592	2.1899	17.6859	1.4371
20	9.4066	1.8721	16.8479	0.396
22	8.9394		12.6778	0.6902
Days from full-moon	Bottomfishing mean catch (kg fisher-1 trip-1)	SE	Spearfishing mean fisher catch (kg trip-1)	SE
0	18.7247	4.2917	15.9887	1.4204
1	15.947	2.322	17.9413	1.2247
2	28.3902	2.3478	17.0093	1.4604
3	26.0322	4.2547	20.4853	1.0659
4	21.7089	2.358	18.7436	0.8516
5	30		22.2857	1.5986
6	20.0316	2.8679	18.0492	1.6902
7	24.5833	3.3344	19.9148	1.1733
8	14.9946	3.1851	21.2629	1.144
9	24.1472	4.2304	18.6217	1.5934
10	20.4167	3.3889	22.3009	1.084
11	18.3965	3.7999	20.4566	1.3231
12	21.697	2.3924	18.1754	1.2473
13	19.6591	7.3121	18.6445	1.1912
14	20.8275	2.7864	20.2261	1.3824

## Sheet: Table E
Month	Bottomfishing landings (kg fisher-1 trip-1)	SE	Spearfishing landings (kg fisher-1 trip-1)	SE
November	19.7727	5.8951	17.2844	1.2226
December	19.8665	2.2741	15.735	0.7102
January	17.928	1.6152	15.8143	1.2085
February	21.1364	7.9117	17.9914	1.2812
March	34.7854	6.4717	21.862	1.5578
April	27.9356	2.788	20.2608	2.2472
May	23.1061	1.5269	19.9506	1.5016
June	29.0572	5.1141	22.7175	1.2933
July	19.5152	5.2707	22.2208	1.1555
August	25.8009	1.6815	20.8032	0.8983
September	21.3721	4.3626	19.7611	0.7882
October	19.9242	2.3691	20.0186	0.9107

## Sheet: Table F
Family	Overall contribution to landings (%)	Contribution from bottomfishing to overall landings (%)	Contribution from netfishing to overall landings (%)	Contribution from spearfishing to overall landings (%)
Serranidae	24.1009	5.14251	0.00855204	18.9498
Acanthuridae	21.2652	0	0.230956	21.0342
Scaridae	21.1701	0	1.29391	19.8762
Lethrinidae	8.32118	3.02445	0.02458	5.27215
Lutjanidae	6.55274	4.67298	0.00249479	1.87727
Siganidae	5.71531	0	0.0578337	5.65748
Kyphosidae	4.37036	0	0.967084	3.40328
Caesionidae	2.74695	0.000648934	0	2.7463
Mullidae	2.13893	0	0.11166	2.02727
Holocentridae	1.58195	0.342035	0	1.23992
Carangidae	0.854092	0.385334	0.00661525	0.462143
Others (combined)	1.18026	0.117879	0.0718365	0.990548
Specie	Overall contribution to landings (%)	Contribution from bottomfishing to overall landings (%)	Contribution from netfishing to overall landings (%)	Contribution from spearfishing to overall landings (%)
Plectropomus areolatus	13.3563	0.736385	0.00872168	12.6112
Acanthurus lineatus	7.19444	0	0	7.19444
Naso lituratus	7.08368	0	0.00651608	7.07717
Hipposcarus longiceps	6.88534	0	0.698011	6.18733
Epinephelus polyphekadion	4.98082	2.74307	0	2.23775
Chlorurus microrhinos	3.93767	0	0.20155	3.73612
Naso unicornis	3.87173	0	0.153115	3.71862
Lutjanus gibbus	3.73574	2.91937	0.000742226	0.815635
Siganus argenteus	3.46624	0	0.0314352	3.4348
Monotaxis grandoculis	2.94966	0.0157304	0.0164437	2.91748
Kyphosus vaigiensis	2.68727	0	0.769103	1.91816
Caesio caerulaurea	2.42358	0	0	2.42358
Cetoscarus ocellatus	1.95598	0	0.00636525	1.94961
Acanthurus nigricauda	1.87659	0	0.0208306	1.85576
Lethrinus erythracanthus	1.79175	0.589459	0	1.20229
Scarus rubroviolaceus	1.74586	0	0.0423747	1.70348
Kyphosus cinerascens	1.68516	0	0.199499	1.48566
Plectropomus oligacanthus	1.67088	0.633304	0	1.03758
Parupeneus barberinus	1.58039	0	0.00390157	1.57649
Scarus altipinnis	1.39849	0	0.0193587	1.37913

## Sheet: Table G
Family	Species	Lmax (cm)	Contribution to family landings biomass (%)
Acanthuridae	Acanthurus lineatus	22	33.9709
Acanthuridae	Naso lituratus	28	33.448
Acanthuridae	Acanthurus nigricauda	28	8.86094
Acanthuridae	Acanthurus mata	41	2.08318
Acanthuridae	Naso unicornis	49	18.2817
Acanthuridae	Naso hexacanthus	59	1.6389
Lethrinidae	Lethrinus erythropterus	27	8.18822
Lethrinidae	Lethrinus obsoletus	33	6.74453
Lethrinidae	Lethrinus atkinsoni	33	1.17997
Lethrinidae	Lethrinus lentjan	40	2.10365
Lethrinidae	Gymnocranius microdon	41	3.05462
Lethrinidae	Monotaxis grandoculis	47	35.4476
Lethrinidae	Lethrinus xanthochilus	56	4.22654
Lethrinidae	Lethrinus olivaceus	60	13.4886
Lethrinidae	Lethrinus erythracanthus	73	21.5324
Lutjanidae	Lutjanus semicinctus	30	4.51665
Lutjanidae	Lutjanus vitta	31	1.4311
Lutjanidae	Lutjanus monostigma	45	4.40622
Lutjanidae	Lutjanus gibbus	46	57.0104
Lutjanidae	Macolor macularis	46	8.49141
Lutjanidae	Aprion virescens	66	4.59122
Lutjanidae	Lutjanus bohar	70	16.9473
Scaridae	Scarus psittacus	30	1.21749
Scaridae	Scarus niger	31	1.80665
Scaridae	Scarus frenatus	31	1.02101
Scaridae	Chlorurus bleekeri	33	1.44822
Scaridae	Scarus rivulatus	34	2.07657
Scaridae	Scarus oviceps	36	4.31008
Scaridae	Scarus forsteni	37	1.09178
Scaridae	Chlorurus frontalis	39	3.62846
Scaridae	Scarus altipinnis	40	6.60596
Scaridae	Hipposcarus longiceps	44	32.524
Scaridae	Scarus rubroviolaceus	44	8.24683
Scaridae	Cetoscarus ocellatus	45	9.23937
Scaridae	Chlorurus microrhinos	50	18.6002
Serranidae	Cephalopholis argus	37	1.29426
Serranidae	Epinephelus howlandi	42	2.46068
Serranidae	Variola louti	45	2.17272
Serranidae	Anyperodon leucogrammicus	45	1.20366
Serranidae	Epinephelus coeruleopunctatus	53	1.49842
Serranidae	Epinephelus polyphekadion	55	20.6665
Serranidae	Plectropomus oligacanthus	55	6.93286
Serranidae	Plectropomus areolatus	60	55.4182
Serranidae	Epinephelus fuscoguttatus	89	3.17674
Siganidae	Siganus vulpinus	24	3.12395
Siganidae	Siganus puellus	25	3.63791
Siganidae	Siganus doliatus	26	12.0816
Siganidae	Siganus punctatus	29	19.6897
Siganidae	Siganus argenteus	30	60.6482

## Sheet: Table H
Species	10 cm	15 cm	20 cm	25 cm	30 cm	35 cm	40 cm	45 cm	50 cm	55 cm	60 cm	65 cm	70 cm	75 cm
Acanthurus lineatus	0.0173989	51.5024	48.4802	0	0	0	0	0	0	0	0	0	0	0
Acanthurus nigricauda	0	1.18039	63.7613	35.0065	0.0518039	0	0	0	0	0	0	0	0	0
Caesio caerulaurea	0	0.0214804	34.1273	65.7451	0.106138	0	0	0	0	0	0	0	0	0
Cetoscarus ocellatus	0	0	0.614358	11.7781	30.2475	42.0783	14.3514	0.930314	0	0	0	0	0	0
Chlorurus microrhinos	0	0	1.80577	5.76476	21.958	40.346	21.6276	7.9033	0.594583	0	0	0	0	0
Epinephelus polyphekadion	0	0	0.285498	11.58	33.5225	29.9524	17.4296	6.31031	0.870725	0.0489172	0	0	0	0
Hipposcarus longiceps	0	0	3.3683	14.7558	41.9097	31.6197	8.07552	0.271003	0	0	0	0	0	0
Kyphosus cinerascens	0	0.126923	35.0157	36.0273	23.5068	5.32328	0	0	0	0	0	0	0	0
Kyphosus vaigiensis	0	0	9.5413	36.743	34.3003	14.7719	4.6435	0	0	0	0	0	0	0
Lethrinus erythracanthus	0	0	2.45273	18.0202	20.8461	15.6765	11.3412	12.7332	6.24292	3.71892	6.24292	2.41919	0	0.306067
Lutjanus gibbus	0	0	0.35695	12.4784	51.3452	23.0256	11.7692	1.02467	0	0	0	0	0	0
Monotaxis grandoculis	0	0.13186	14.076	12.0109	33.312	20.8978	16.5872	2.98429	0	0	0	0	0	0
Naso lituratus	0	0.133781	63.9418	35.863	0.0614078	0	0	0	0	0	0	0	0	0
Naso unicornis	0	0	4.43123	28.5596	26.7685	22.924	13.9142	3.33626	0.0662386	0	0	0	0	0
Parupeneus barberinus	0	0	12.4529	46.0853	32.5209	8.23357	0.707309	0	0	0	0	0	0	0
Plectropomus areolatus	0	0	0.0532255	2.96056	24.0792	32.5687	19.8687	12.108	6.30189	1.93945	0.120371	0	0	0
Plectropomus oligacanthus	0	0	0	2.7884	18.3658	30.2324	24.6222	13.3261	8.86886	1.79623	0	0	0	0
Scarus altipinnis	0	0	5.14797	32.2177	43.7511	18.0333	0.849921	0	0	0	0	0	0	0
Scarus rubroviolaceus	0	0	0.800784	19.6478	49.2891	26.5199	3.38699	0.35545	0	0	0	0	0	0
Siganus argenteus	0.00835596	5.03781	71.9423	22.8218	0.18968	0	0	0	0	0	0	0	0	0

## Sheet: Table I
Yearmoda	Moon phase	Season	Acanthurus lineatus	Acanthurus nigricauda	Caesio caerulaurea	Cetoscarus ocellatus	Chlorurus microrhinos	Epinephelus polyphekadion	Hipposcarus longiceps	Kyphosus cinerascens	Kyphosus vaigiensis	Lethrinus erythracanthus	Lutjanus gibbus	Monotaxis grandoculis	Naso lituratus	Naso unicornis	Parupeneus barberinus	Plectropomus areolatus	Plectropomus oligacanthus	Scarus altipinnis	Scarus rubroviolaceus	Siganus argenteus
20131106	NM	Fall	2.112	0.5557	2.5725	2.5387	5.9977	0	2.6433	3.3556	2.6928	0	6.2152	4.7085	5.9407	11.5549	1.34	6.0276	0.6247	0.4745	2.6167	1.478
20131107	NM	Fall	0.1307	1.6449	6.6608	1.6214	0.3345	1.0738	13.1408	1.264	3.0649	3.2259	0.3439	1.5968	2.7626	6.714	5.829	7.6282	2.3548	0	0	3.8227
20131108	NM	Fall	0	0.9047	0.2897	0	0.2593	4.0544	6.6274	0	0.3753	0	0	0.1958	1.2672	8.9226	1.9234	19.6133	0	0.8991	0	2.664
20131111	HM	Fall	2.5377	0.3732	1.8596	5.8716	4.2138	3.542	3.2862	4.2398	4.6168	2.1806	0	3.1306	8.8214	4.753	4.8833	14.0054	2.3483	4.6159	0.9744	6.2358
20131112	HM	Fall	1.0762	2.39	0	3.405	8.299	4.2391	3.6449	3.4707	4.4306	2.0628	0.1592	2.4943	17.7432	10.7501	1.4289	6.8739	1.121	1.4742	0	4.952
20131113	FM	Fall	1.8892	0.5462	0	3.1181	1.571	3.058	3.5616	0.3006	0	1.093	0	1.3548	8.7529	0	0.7571	14.1707	3.9013	1.6643	0.5295	3.993
20131116	FM	Fall	2.3601	0.4058	4.2686	8.3148	0.9615	3.7767	1.1301	1.1328	0.5947	0	1.3982	0.1429	6.4266	1.6269	1.6044	14.3751	2.4538	1.755	1.5485	16.4497
20131119	FM	Fall	6.5421	0.2037	1.4271	5.9149	9.33	0.2782	2.7901	1.6425	0	0	0	1.5727	12.4022	1.5177	4.0988	18.6485	3.0559	10.4168	1.8072	2.315
20131121	FM	Fall	0	13.3054	0	1.5448	4.2982	6.9078	6.0786	0	0	0.9599	1.0326	5.3731	5.7347	1.3847	0.625	1.2542	0	9.3013	0.7891	17.3219
20131122	FM	Fall	6.2629	0.3443	1.2711	2.3063	1.8838	5.1956	3.2966	0.7645	0	0.5743	0	3.6279	18.2978	10.4188	0.4748	15.9456	2.3961	1.0416	1.3761	12.1939
20131128	NM	Fall	0.4291	0.4424	2.9909	2.7371	4.9892	4.1984	5.5834	0	0	0.7123	0.6869	2.6024	3.295	8.0774	4.266	24.8448	1.6031	5.8881	0	0.265
20131129	NM	Fall	7.6164	5.1903	2	6.4849	6.2668	3.0569	2.8849	1.2134	3.1326	0	0	4.1862	7.4375	5.8185	1.4323	25.4014	3.2617	1.6594	0	2.4751
20131130	NM	Fall	1.1677	1.4346	1.5983	0.5027	0.731	3.5711	2.6964	0.3599	0.3096	1.0385	0.7005	0	4.3943	0.9975	2.4533	34.8442	0	3.1776	1.5843	0.9239
20131202	NM	Winter	0.3145	3.9812	0.9811	0.6603	1.0085	5.8631	4.2669	1.385	5.1918	4.7092	0.2228	4.3948	4.0459	11.8593	3.0719	17.6627	2.5177	1.355	0	2.0252
20131203	NM	Winter	4.3138	0.5885	3.1835	2.6808	4.2683	1.6074	4.5164	0.8378	1.7087	2.0772	0.5995	3.4056	11.3276	2.0924	0.5221	7.7139	2.7351	0.1488	2.296	0.8532
20131205	NM	Winter	2.3001	2.2053	5.3366	0.9053	1.2379	0.3236	3.3802	0.3994	2.2326	0.6503	0.3905	3.0021	6.032	2.1872	2.1303	4.7169	1.1386	0.4791	0.6687	0.948
20131206	NM	Winter	0.5242	5.3991	10.3554	0	1.6779	1.9126	2.0647	0	0	2.3955	2.7141	1.5019	14.9263	15.9922	1.4499	6.7797	1.8495	0.8076	1.6478	0.4032
20131207	NM	Winter	6.4189	2.9875	1.1462	1.1327	2.4845	1.7027	13.8302	0.1749	1.4719	1.0971	0.2953	1.4796	11.2494	9.5259	1.8119	8.0489	3.0566	0.9616	1.0977	1.6685
20131213	FM	Winter	1.6009	0.9953	0	4.3642	9.5937	5.4371	6.0351	2.8597	0.7801	1.988	0	6.5201	15.5516	2.646	0	16.9305	3.057	0.8633	1.7859	11.8483
20131216	FM	Winter	1.4532	1.2255	0.6428	1.3169	4.0595	1.6869	1.7261	0.2259	0.4184	0	1.1161	1.5572	8.0288	2.0644	0	11.066	1.1437	0.4061	0.2943	6.3557
20131217	FM	Winter	0.2883	1.6866	0.6678	0.6523	1.3009	0.3738	8.4877	0	0	1.4927	0	0.3382	1.4858	1.2911	2.9477	6.2789	0.197	0.1487	0.7234	4.7876
20131218	FM	Winter	4.9082	1.8701	0.2914	6.0222	12.5509	3.2695	3.6181	0.2069	0.3006	0.4303	0	1.1829	10.163	0	1.6736	11.7473	5.7668	1.1036	2.7094	9.19
20131219	FM	Winter	0.3052	0.2997	1.8889	0.1058	5.1811	3.3494	3.1372	0.2868	0.3024	1.4297	0.9997	0.9652	7.0791	0.5305	0.5636	9.9444	1.3653	2.2872	0.1704	5.4482
20131220	FM	Winter	14.9814	2.8903	1.2705	1.9623	7.1013	5.7805	7.4344	0.7707	0.7476	0	0	4.2408	9.6009	0	1.4299	13.0808	0	0.7244	3.1923	2.0665
20131221	FM	Winter	0.2248	0.5776	2.1634	0.7451	1.1646	3.1031	3.2754	0.1484	1.3991	1.1718	0.4467	2.1948	8.2227	0	0.5726	8.911	0.4208	1.6077	1.2689	6.3151
20131223	FM	Winter	5.9643	0	0	1.6121	5.1772	0.8824	2.0533	1.6111	0.2525	0	0.7695	1.2918	41.4918	1.5393	0	16.5822	0	1.0871	0	2.2383
20131228	NM	Winter	2.1751	4.8647	0	1.1163	5.553	1.6634	5.8432	0.3459	0	3.1841	1.285	8.0372	12.0077	3.5045	1.6044	20.3603	3.0831	1.6214	0	1.6113
20131231	NM	Winter	3.8697	0.1112	1.7361	3.5335	3.0429	0.5137	7.8887	0.8542	1.2104	0.1856	0	5.9699	3.1603	15.4235	0	9.86	1.0593	0	1.3487	0.5073
20140104	NM	Winter	4.5553	0	1.2943	3.5445	3.7362	1.7351	12.9301	0.5476	0.8167	0	0	10.5213	6.8777	19.4679	0.5423	12.8011	0.9586	0.3898	1.9765	0.184
20140106	NM	Winter	3.6396	0.2424	0.3795	3.7608	1.5828	4.4569	4.3956	2.6655	0.1521	0.6849	0.5489	5.6765	7.814	8.784	0.2011	22.3058	2.9597	1.9059	0.6934	0.3608
20140107	NM	Winter	1.8011	0.2135	0.7776	2.1563	3.4108	3.5248	4.5447	1.693	1.9422	1.5011	0.2633	6.9185	12.8759	12.2237	0.8347	18.5087	2.2273	0.6022	1.226	2.6058
20140108	HM	Winter	1.1495	0.8629	14.8698	1.5737	0.684	9.8371	6.091	0	0.4059	0	1.7164	3.0901	13.8509	1.9009	4.2921	18.1923	5.1813	0.1746	0	5.3707
20140109	HM	Winter	46.2037	0	0.5835	3.2311	0	0.509	2.6945	1.5934	0	0.8639	0.5175	2.5256	10.2191	1.0342	0.4749	10.8058	0	0	0.93	0.9115
20140110	HM	Winter	0.5309	1.5592	1.8259	0	1.791	7.2884	0.8695	2.4122	2.3397	1.8234	0.8874	1.571	11.4136	14.3313	0.6594	16.2599	3.6459	0.6732	0.8359	6.7237
20140111	FM	Winter	1.0792	0.9511	8.1508	1.5784	1.6398	0.8755	1.9192	0.8242	0.6255	2.1805	0.136	0.7897	7.8328	0.9823	0.3591	15.9631	2.1124	3.4061	0	7.2993
20140113	FM	Winter	0.7932	0.1532	0.1539	0.5433	0	1.3595	0.351	0.1695	0	0.1259	0.3608	0.4661	6.8273	0.6467	0.4274	9.0451	0.3885	0.2415	0	2.5283
20140114	FM	Winter	0.4769	3.7947	2.2202	1.289	2.5101	2.7794	6.8508	0.3458	0.5441	2.3272	0.9724	2.5592	14.4474	1.4867	1.6721	13.515	0.7898	0.5361	0.212	7.5963
20140115	FM	Winter	1.5592	0	0	0	0	2.3225	0.9946	0.2533	0	0	1.3786	0.6781	2.3237	0.5996	1.0255	9.3222	0	0	0.5231	1.7231
20140116	FM	Winter	0.0781	1.0134	0.167	0.6619	0	0	0.8241	0.3665	0.3429	0	0.1128	0.8148	5.694	0.822	1.7135	21.9357	0	0.6836	0	7.4108
20140117	FM	Winter	2.0652	0	0.7535	5.8997	3.4156	4.2698	2.645	0	0.451	0.5304	0	1.1523	21.7093	0.2171	2.245	26.6126	0.5862	0.437	1.3726	9.793
20140120	FM	Winter	0.4353	3.3617	1.6675	5.4299	3.1099	3.3671	5.592	0	0.5071	0	0.2441	1.0695	16.3549	2.3512	0.4189	20.0591	0.5652	2.7542	0.3246	6.171
20140123	HM	Winter	1.8675	0.109	9.6838	0	2.5428	4.5211	1.9967	0.0939	1.566	2.77	0	3.1875	10.1969	1.6866	1.1517	22.7067	1.6199	0	0	1.5628
20140124	HM	Winter	0.2492	2.0146	5.4158	4.1943	6.2341	2.8396	0.9638	0.6502	1.3462	0.2492	0.8251	2.4156	23.9723	8.1168	0.5039	19.7211	0.6205	2.6053	1.901	1.7465
20140125	HM	Winter	0.2585	0.2451	9.6518	1.3879	0.3837	2.3508	1.8201	0.2622	0.7391	1.2559	1.2275	3.5836	11.9153	1.9881	0.2918	16.566	1.8134	1.5291	1.8266	1.3506
20140128	NM	Winter	0	2.214	3.6326	1.299	0	1.6134	7.5838	0.2014	0.3727	0.3468	0.7885	3.1614	2.2976	14.2752	2.4083	18.2513	0.3185	0	0	0.5542
20140129	NM	Winter	0	3.4327	0	0	0	8.6893	0	0	0	0	0.8654	0	3.6277	10.8203	1.5869	27.8811	4.7873	1.7256	0	0
20140201	NM	Winter	3.454	0.0904	0.3772	0.2666	4.6182	4.384	1.2797	2.3909	1.4642	2.6558	0.7979	9.8314	13.3892	2.19	1.5325	39.3121	0.6089	0.7363	1.225	0.1515
20140204	NM	Winter	2.9542	0.7334	0.282	0.2741	1.6006	4.2909	0.8969	1.6171	3.9462	1.7668	0.9052	3.3395	6.7254	10.9464	0.4325	42.3238	0.8149	1.4333	1.1419	0.4165
20140206	HM	Winter	1.0722	0	0	1.3728	2.6484	0.9506	5.5695	1.3765	2.9964	1.6143	0	4.9394	4.9649	4.805	0	34.3918	1.4457	1.268	0	0.6787
20140207	HM	Winter	3.7167	0.4946	9.7272	1.3091	4.5668	5.1164	5.9805	0.6717	2.7848	3.3273	0.8183	3.6483	14.236	0.8795	1.6663	25.6108	1.2597	0.4821	0.8922	4.9323
20140208	HM	Winter	9.2799	4.3768	1.0342	0.9945	2.5866	1.0446	4.824	0.903	0.6002	0.1439	0	0.964	2.779	6.0166	1.4321	3.9188	0	0.872	0.4081	2.3995
20140211	FM	Winter	0.4445	5.3419	2.4816	1.9367	1.9975	3.1084	15.8592	0.2714	3.4594	0.4767	0.3579	2.7595	14.5936	10.2173	2.766	8.7957	0	1.5283	0	4.7403
20140219	FM	Winter	3.8368	0.1842	2.1173	4.7026	3.1833	9.9365	4.3199	1.0063	0.146	0	0	3.7102	9.4609	2.0342	0.5464	38.1521	1.3981	2.0118	0	5.2021
20140220	FM	Winter	0	3.7208	8.673	0	1.0605	4.0034	15.9996	0	0.5949	1.7768	1.1394	0.8912	3.0887	8.0102	4.4134	18.2724	0	1.4038	0	4.8867
20140221	FM	Winter	0.2144	0.7698	7.0046	0.6904	1.2417	11.1942	1.6053	0.9942	0.835	0	0	4.7658	5.225	1.5941	0.9126	52.0582	0.9128	0.1977	0	0.8677
20140222	HM	Winter	1.2833	4.2022	7.4989	0.4437	0.1906	2.9558	12.7358	1.2297	0.4921	0.3358	0.812	3.9945	4.7946	1.3306	1.1846	25.306	0.2502	0.5261	0.094	1.1976
20140224	HM	Winter	2.2274	1.7234	0.2366	1.0923	1.6583	10.4638	11.6955	1.3081	0.4317	0	0	6.5567	2.3428	7.9167	1.7296	43.4714	0	0	0	0
20140225	NM	Winter	19.6933	9.3348	0	0	1.2003	4.2533	10.6242	0.6418	1.6656	0	0.4131	1.2168	15.2155	0.9245	1.3785	19.2748	0	1.5512	0	0
20140304	NM	Spring	16.9479	11.4146	0.3818	0	0	0.6359	12.8257	1.4978	0.424	1.6666	0.966	1.8698	7.4975	0.7097	3.0827	22.6703	0	0.8016	1.6202	0.6298
20140305	NM	Spring	0	0.3992	0	0	0	0	19.4316	1.3685	1.8366	3.3062	3.518	0.5651	8.7641	3.8194	3.0478	27.8956	2.5473	1.3468	0	0.6083
20140306	NM	Spring	3.9947	3.4231	0.2429	1.9597	7.2468	3.7267	9.9634	1.0986	0.9152	0.5579	2.303	3.6044	12.5349	0.9447	0.9604	27.3346	0.7175	2.3995	1.2697	1.202
20140307	NM	Spring	0	3.1583	0	0	1.0627	0.7001	9.4776	0.9722	0.6869	1.315	0.5972	1.9355	4.6529	1.4868	1.3687	35.5999	1.1597	1.7485	0	0.403
20140308	HM	Spring	0.0752	0.7537	2.5104	1.3402	4.7623	2.5106	1.0608	0.0916	0.7148	3.854	2.5467	2.2094	6.7778	1.3678	0.0926	11.3311	0.5613	1.3186	0.5594	0.2091
20140311	FM	Spring	2.789	2.2166	0.254	0.6046	2.6446	0.9005	14.2643	0.6152	4.7478	0	1.0256	12.4651	4.1659	11.6069	1.4898	19.0786	0.1278	0.1274	1.0159	8.5554
20140312	FM	Spring	1.4879	1.0137	3.352	3.2868	4.8941	6.9068	6.1498	0.247	2.4604	3.0844	1.3773	4.8575	9.3064	0.1668	1.7836	27.3244	1.4087	0.8183	0.4121	6.9118
20140313	FM	Spring	0.061	1.7505	0.0879	0	3.7877	1.2651	13.6877	0	0.2836	0.5256	0	5.1037	2.5293	2.3454	3.3185	20.0572	0.3574	3.3119	0.3865	5.2701
20140314	FM	Spring	2.2894	0	1.8092	0.6825	5.9635	4.7871	9.3438	0.969	0.8547	0.6275	0.8049	3.0705	10.144	0.5743	0.4191	34.9238	3.1105	0.3647	0	10.8464
20140317	FM	Spring	2.0737	2.8745	1.054	3.5581	8.9275	10.536	14.9342	0	0	0.3013	0.763	1.5772	4.253	0.7528	3.2592	19.0804	2.2221	0.1941	2.4943	9.4052
20140318	FM	Spring	1.7183	2.5977	0	1.5902	2.4512	2.4539	14.497	0.9654	1.3196	0	1.0599	1.0901	5.3789	2.331	0.7188	29.1679	0	0.3573	0	17.4162
20140319	FM	Spring	3.3478	3.0622	0.9232	2.8268	8.7697	0.9365	3.2882	0.646	2.8151	2.8819	1.4509	2.6192	15.1541	1.1482	0.9776	21.2779	1.7607	1.571	4.7604	3.0956
20140320	FM	Spring	0.232	0.3693	0.3494	2.9345	5.5092	4.9781	13.7691	0	0.148	0	0.8069	9.414	11.3187	0.6666	0.9529	30.6192	2.4009	1.72	0	1.5793
20140321	FM	Spring	2.2093	0.1225	0.4515	1.9155	2.0249	2.7185	6.2477	1.6839	0.7384	2.6505	1.1344	4.7113	9.0962	9.5287	1.8553	31.445	1.5591	1.0445	1.0073	1.5177
20140324	HM	Spring	0.8988	3.9671	0	0.7494	1.1598	6.954	10.4558	2.1735	3.0208	5.2311	0.6911	6.5102	4.4538	4.813	1.1262	27.8646	0	2.2195	1.4897	1.6274
20140327	NM	Spring	1.1515	1.291	3.7068	2.5701	5.1041	4.7016	5.1802	0.3863	0.5579	2.2129	2.707	15.9373	11.3491	4.0617	0	22.925	1.0868	1.1953	2.291	0.4336
20140401	NM	Spring	0	0	0	0	0	11.0809	0	0	0	1.8978	3.2341	0.4199	0	0	0	0.911	0.4821	0	0	0
20140402	NM	Spring	0	2.9754	0	1.861	0.3023	6.2049	5.9346	1.1659	2.0271	4.5822	1.1281	4.8617	0	1.4008	1.298	31.9473	0.8004	6.7335	0	0
20140403	NM	Spring	2.4515	0.3187	0.6043	1.4623	3.7878	4.6462	10.5276	2.7356	0.4599	4.5621	2.4867	9.7227	5.0125	1.4742	0.9259	34.2666	0.9868	0	0.3646	2.0187
20140404	NM	Spring	0	0	0	6.4284	0	6.4903	1.9894	6.3887	2.2981	6.4443	0.559	3.7545	0	19.087	0	26.7962	4.2148	1.5838	0.8129	0.2151
20140407	HM	Spring	0.7359	2.0258	7.9209	1.3107	0.7602	6.0103	8.0164	1.2459	2.3332	0.3106	1.5724	3.7031	6.4914	0.5501	2.4807	24.383	0	0	0	5.4036
20140408	HM	Spring	4.5626	3.0613	6.9969	2.6869	8.1159	1.3008	3.9157	0.9411	2.0827	0.9549	2.4567	4.5838	14.2818	4.8399	0.6266	18.0336	0.6274	1.0152	3.809	0.9641
20140409	HM	Spring	2.0274	1.9206	3.0164	1.0076	13.3564	5.1795	9.2545	0.6588	0.2843	3.0969	1.2878	2.6546	11.6037	0.298	0.9544	18.6265	2.7311	1.934	1.6707	3.2667
20140411	FM	Spring	1.1653	5.6267	1.1821	5.0219	8.1004	3.6622	12.3889	0	1.6422	0	4.19	7.4411	12.9205	0.5279	0.6021	13.637	1.2249	1.3138	4.8749	2.6185
20140417	FM	Spring	13.0493	0	3.1692	2.2489	15.1279	2.9511	0	5.8092	21.1292	0	0	0	3.8834	5.6835	0	5.305	4.3008	0	3.0895	1.5519
20140421	FM	Spring	0.9212	9.1352	2.5284	2.5455	0.9675	4.0272	7.8731	0.8928	2.1227	0.3366	1.3743	6.7002	14.6368	0	0.9204	18.0098	0	1.7646	3.9025	4.8238
20140422	HM	Spring	0.9558	0.3401	5.7922	1.2522	2.1278	3.8131	3.4892	1.5241	3.2717	0.4648	0.8768	2.7227	9.269	2.5609	0.127	10.2815	1.2318	1.0823	0.1062	5.2557
20140424	HM	Spring	0	1.2975	0	0.1485	0.0821	2.1132	4.0834	0.2159	0.0675	0.9321	0.274	2.0453	3.0022	0.3216	2.4728	6.6629	0.7157	0.1033	0	2.431
20140425	NM	Spring	4.9335	2.1909	18.4952	3.1353	1.3388	1.8103	3.8284	0.6853	2.9122	1.1928	2.2664	5.4862	13.8704	2.2042	0.053	10.4913	0.087	0	3.138	1.5583
20140426	NM	Spring	3.3468	0.5905	4.3933	1.2379	0.4334	0.9035	2.7789	0.2972	0.6592	0.4297	0.856	1.8831	8.349	2.3363	0	7.4425	0.1534	1.315	0.9154	0.3714
20140428	NM	Spring	5.457	1.9158	1.2785	5.0002	3.5627	4.8895	5.1913	0.3095	0.4702	1.3612	2.0214	8.1149	15.3122	2.1434	0.5655	16.5077	1.2005	1.5615	1.5883	0.505
20140429	NM	Spring	2.4386	0.9359	0.599	1.8289	1.7141	2.5777	4.3463	0.3965	0.614	0	0.4417	0.4939	5.85	0.7688	0.7283	6.0505	0	0.3558	1.3027	0.9009
20140430	NM	Spring	3.9153	13.196	0	5.7939	2.0384	3.4367	1.9296	0.2128	0	0	3.1797	6.0552	14.5021	2.1027	0.579	12.3809	0.2582	1.4545	3.3973	1.2007
20140501	NM	Spring	1.1872	4.6775	0.7406	0.6669	3.6662	2.3451	18.4315	3.8793	1.7876	1.0855	0.4428	3.45	10.9199	0	2.3661	29.0702	0	0	1.2955	1.8609
20140502	NM	Spring	3.119	9.3067	0.1292	1.486	0.3939	1.8459	4.2393	0.4709	0.5685	0.6198	3.4199	7.9611	13.4408	1.9533	0.2306	12.0163	0.8039	1.1681	6.7469	1.3788
20140503	NM	Spring	4.5094	0.3773	3.8009	3.2618	0.8303	1.6814	2.0847	2.0986	3.8775	0.4488	0.1451	4.3538	7.3751	0.84	0.9499	10.3292	0.397	0.1927	0.5093	0.4059
20140505	NM	Spring	2.0192	7.9484	5.7918	6.8009	1.3912	2.7065	2.3109	0.8395	1.8817	1.9362	1.6076	1.7204	12.6012	8.3012	0.1197	16.2793	0.5109	2.4433	2.0085	2.7716
20140506	HM	Spring	2.0129	1.1348	4.2505	2.0214	4.2339	1.2243	3.3392	0	0.7984	3.3736	0.9357	3.7414	17.3513	4.9607	0.5912	18.1486	1.8374	2.8062	2.0259	2.8764
20140507	HM	Spring	3.5849	2.8314	6.0512	7.1917	2.7886	4.0392	4.8362	0	1.3481	0	0	6.0119	15.0073	5.043	0.669	15.9538	0	4.9541	2.4531	3.95
20140509	HM	Spring	0.3598	7.4899	9.642	0.3749	0.6554	3.6523	1.7903	0.9243	4.647	3.7114	2.0156	6.2497	5.0901	0.9055	2.0459	19.6725	0.6504	2.6373	0.8823	6.9324
20140510	FM	Spring	0.3895	1.0923	2.2282	1.5931	0.8056	0.9221	6.8136	0.2742	1.7257	0.2737	0.5228	0.8292	3.2334	0.5955	1.9019	6.8949	0	0	0	15.3531
20140513	FM	Spring	0.5927	5.9324	0.9039	2.5765	6.9585	3.297	2.2779	2.5197	0.9203	0.3142	1.0892	2.4661	5.7075	0.4236	1.125	8.7165	1.1657	2.0977	2.9001	5.6433
20140515	FM	Spring	2.564	2.5114	0.1331	4.6452	4.903	1.8999	4.2632	0.3294	1.4948	0.4039	1.7411	0.2353	6.6365	0.1642	1.3061	9.2755	0	2.3311	0.328	10.3376
20140516	FM	Spring	3.3929	0.6622	0	2.3386	1.9788	3.8035	8.8461	2.9741	3.9583	0	1.7953	1.6682	4.5669	0.7304	5.4651	13.127	1.5179	0	0	20.9319
20140517	FM	Spring	1.2159	1.2117	0.834	3.0283	12.7443	3.9044	11.7255	1.5591	1.1394	3.869	1.6486	4.6476	5.5611	0.4925	2.0077	18.8549	3.4908	0.778	0.7998	10.6333
20140519	FM	Spring	2.6119	0	0.2406	1.7337	0.525	2.9795	3.7784	4.4276	0.4991	0	0.4267	3.4173	8.3417	32.6756	0.8805	7.9535	1.1173	1.9195	0.3834	4.2692
20140521	HM	Spring	8.0886	0	2.514	0.7761	0.3532	1.1073	4.6268	9.1203	8.5901	1.624	1.287	3.3249	2.1798	11.6836	0	5.6795	0.6528	0	7.4384	0
20140522	HM	Spring	0.4341	1.7728	0.6319	1.9848	2.0406	1.182	10.3803	1.7252	0.5709	3.0659	4.4295	14.1841	1.3728	0	0.2182	22.8606	0	0.3094	3.9833	0.129
20140527	NM	Spring	1.7538	1.9303	6.3094	1.9943	3.0768	3.2025	2.9317	0.886	1.5917	1.1717	2.2853	4.9726	10.5874	4.0697	0.3056	12.2844	0.7346	0.8446	1.3632	1.1532
20140528	NM	Spring	1.2225	0	0	4.8366	0.6029	3.8521	12.2154	2.4446	0.8371	2.5731	0.6827	5.8597	3.6702	8.8074	0.7299	28.8382	2.3461	2.4579	0	1.2793
20140529	NM	Spring	13.929	0.8342	1.2428	3.8657	0.491	2.477	9.8491	3.7312	3.0627	1.6873	6.4466	8.8874	5.3617	4.2743	0.1583	10.0233	0.4602	0.3409	4.8542	0.5482
20140530	NM	Spring	3.4031	0.8472	1.5131	1.6834	0	3.6186	3.0371	1.2599	0.6281	0.4263	0	2.703	7.9471	28.0196	0.5249	23.3383	0.4609	0	0	0.7651
20140531	NM	Spring	1.4317	2.2346	4.0282	0.9729	0	4.2792	6.0792	0.4595	1.302	1.3489	0.2022	3.9169	9.8792	0.7014	2.6452	13.1913	0.2196	0	0.2448	1.2804
20140602	NM	Summer	3.0633	0.2584	0	3.903	0.7047	6.2412	8.6579	1.1702	1.1308	2.0379	1.1067	3.8179	8.6883	13.5164	1.5539	21.3102	2.0124	0.4583	0.6271	1.2434
20140603	NM	Summer	8.0936	0	0.2051	0.9567	1.5044	2.9607	4.6696	6.9456	9.0915	1.6931	1.0134	5.1012	5.464	11.9098	0	5.7038	1.7341	0	1.1674	0.2423
20140604	NM	Summer	0.4727	0.1803	1.9916	1.1042	0.7598	2.7211	4.2059	0.2007	1.2492	2.278	0.6295	3.7931	9.955	0	2.2136	13.7414	0.5383	0	1.3325	1.1552
20140605	HM	Summer	12.7195	0	0.5675	1.6553	1.7383	3.2172	1.9617	3.7783	2.9576	2.0231	0.3061	7.0938	13.3384	5.4499	0.5962	11.3136	2.9293	0	1.9089	0.9572
20140607	HM	Summer	11.6765	1.8118	4.0156	0.9332	2.4648	0.435	3.9434	0.8534	1.0957	1.2753	0.7314	4.1976	5.7926	3.6902	1.7543	8.9854	0.695	1.2333	1.4972	6.8017
20140610	FM	Summer	6.3371	1.7721	1.5846	2.161	3.4236	1.929	8.5999	1.0188	1.076	1.2705	1.3777	4.9442	9.4366	1.4313	1.6232	13.5434	0.4418	0.9388	6.1089	9.2811
20140612	FM	Summer	9.2947	0.6752	1.6331	1.7939	5.5353	4.837	10.3361	2.9641	2.3574	0	0.6018	2.1364	9.6297	0.5817	1.4586	16.7066	0.4524	0.5535	4.4123	5.4044
20140614	FM	Summer	2.1942	0.8417	1.5697	1.2639	10.0297	0.8749	3.526	0.9028	1.2694	1.264	0.9414	3.1511	4.5821	0.9572	0.4195	8.0765	1.4667	1.4203	2.7408	8.1286
20140616	FM	Summer	0.1348	0	0	3.3877	4.9416	4.8861	7.9567	0.2901	0	4.6375	0.414	3.0636	5.9847	6.0235	1.5157	25.7825	4.0567	1.8131	0.3779	4.5338
20140617	FM	Summer	1.219	2.8216	0.865	1.4526	3.8115	1.205	6.8077	0.239	1.2385	0.0965	2.4162	2.7764	5.6426	3.5434	9.4379	14.4551	1.2564	0.2211	3.1314	11.3908
20140619	HM	Summer	0.3939	1.0238	0.0952	2.3802	18.3446	2.2752	2.5452	0	0.5219	0.068	0.2586	0	8.2408	1.9715	0	4.0021	1.9341	1.3084	0.3026	0.4269
20140620	HM	Summer	0.607	1.711	4.4209	2.2415	2.3256	2.9758	3.7644	0.3443	0.7909	2.6969	2.8216	4.2847	8.7933	4.2178	0.3695	12.8593	0.8573	0.4517	1.9684	1.7474
20140623	NM	Summer	1.045	0.73	0.2504	2.9924	12.8346	2.6833	2.8439	0	2.3128	1.1717	0.9074	3.3089	6.1726	9.8269	0.9851	18.9301	0.5263	0	2.6985	0.2504
20140625	NM	Summer	0.0691	0.2669	0.9059	0.3174	3.037	2.5475	0	0	0.4778	0	0.9501	1.0324	2.7378	26.2429	0.4013	7.2143	1.2438	0.5944	0.4755	0.093
20140626	NM	Summer	0	0.2018	0	0	0	3.6968	1.1552	0	0	0.6173	0	0	2.4383	0	0.4389	9.8907	0	0	0	0.2591
20140627	NM	Summer	0.4156	0.9416	0.7569	1.3478	2.7283	1.9247	8.2722	1.5355	1.0065	1.8785	1.6197	3.2623	2.1936	3.13	4.357	24.9622	2.3183	1.4045	1.2333	5.3581
20140701	NM	Summer	1.045	1.1097	1.6519	1.4978	1.7013	4.292	7.0615	0.5916	1.0371	1.4461	0.6397	0.4013	9.6324	9.8309	1.9747	32.6217	1.4144	1.249	0	0.1609
20140702	NM	Summer	1.2915	3.0345	0.8402	2.9826	6.4545	1.4382	2.2718	1.037	0.2089	1.0862	5.9211	7.8691	18.0502	2.9846	0	20.4784	1.6352	0.8259	1.6958	0.3246
20140704	NM	Summer	1.9244	0.2163	17.0485	1.2888	2.3343	4.2635	6.9106	3.4591	2.5082	4.0776	0.3654	3.1401	9.7245	1.3729	3.705	18.2182	2.9189	0.2995	0	1.0603
20140705	HM	Summer	0	6.2301	0.2031	1.4161	0.9985	3.5094	21.5271	0	1.0175	0	0.8983	0	1.9538	20.9321	1.5044	20.6071	0	1.5232	0	0
20140708	FM	Summer	2.894	2.3246	1.4634	2.4984	3.7984	3.3632	12.0055	1.0959	0.5493	0.7208	2.1159	8.2775	14.2364	0	0.4097	13.9747	2.0094	1.8332	2.5071	2.4634
20140711	FM	Summer	1.9727	8.0222	1.2653	1.9849	3.322	5.874	8.8939	0.9683	0	1.0204	0.7074	5.4328	5.3607	1.0204	5.3011	27.8015	0.7156	0	0	1.9443
20140712	FM	Summer	2.6334	8.5367	0.4608	2.5716	7.6634	2.4744	4.2337	1.6954	1.9702	0	0.8864	1.4789	3.2947	3.2022	4.2166	10.3623	2.4046	10.8145	4.2378	7.0682
20140718	HM	Summer	1.7603	0	6.3514	0	6.1292	3.1077	4.4311	3.8742	2.2068	0.9075	1.4599	1.6639	11.424	1.7559	0	6.5083	5.7565	1.1974	0.9174	0.9329
20140719	HM	Summer	1.7304	5.5083	9.3085	1.5533	1.9296	1.4793	8.8254	3.276	5.3036	3.1724	0	1.2292	8.4732	1.843	2.8302	18.8805	0.4154	0.2285	3.338	2.381
20140721	HM	Summer	0.4849	0	5.3138	0.9959	1.0969	0.5671	3.2759	0	1.388	4.3867	2.7907	0.8757	10.4153	8.1125	0.2474	4.9169	3.6323	0	1.2491	0.3489
20140723	NM	Summer	1.296	0.6557	3.9517	0.2982	0	3.6764	1.6344	4.5233	3.8085	5.9611	1.0448	3.1805	9.8381	7.8656	2.0223	22.8287	4.1108	0.2135	0	0.9104
20140724	NM	Summer	0.0859	2.594	1.213	3.4309	0.6843	2.8299	12.4005	1.6783	0.577	0.9227	0.9294	3.2294	2.1855	8.3734	1.9926	23.696	1.6712	3.9755	0	0.2639
20140726	NM	Summer	12.3954	0	0	1.0721	0	0	1.4859	1.5385	0.2162	1.3375	3.7086	3.3485	0.6802	0	0	1.2653	0.3674	2.8884	3.3668	0
20140729	NM	Summer	0	2.304	20.3167	0	1.364	3.7182	8.7692	1.74	2.3069	2.0108	1.6823	4.2317	1.5825	1.8225	6.4203	11.7176	4.7397	1.0169	0	0.3255
20140731	NM	Summer	2.4891	3.8028	0.9411	1.1388	3.5541	3.4996	19.6185	0.5801	0	2.0841	1.1729	2.5889	3.4112	2.0954	3.9118	22.2388	1.9576	1.8827	0.14	0.6529
20140805	HM	Summer	4.1631	4.0049	3.9321	2.5277	3.8341	2.816	12.0364	0.4086	2.7452	1.9526	1.516	5.3895	15.1652	8.7615	1.8185	8.0104	0	1.7018	1.7748	4.8056
20140821	NM	Summer	6.4276	2.5344	1.9491	3.1638	2.0866	2.7458	5.469	1.1315	0.6718	0.1375	1.2925	5.2312	7.4433	0.7269	0	7.603	0.2774	0.2044	3.3458	0.7881
20140823	NM	Summer	0.4483	3.9873	5.0788	0.5932	1.6669	3.8795	8.0832	0.4034	0	4.5019	0.6504	0.3467	4.6457	11.4255	2.9163	13.0297	6.4939	2.9158	0	1.0658
20140826	NM	Summer	3.9275	4.0996	4.2196	3.3884	4.2531	2.8003	1.4945	0.6085	0	1.787	0.7123	3.2308	9.3698	15.731	0	13.8267	2.9786	1.1506	7.0862	0.2119
20140828	NM	Summer	7.9183	6.6274	0.4069	2.7332	3.3491	3.0856	3.9244	0.7145	1.2693	7.4757	1.91	7.1198	15.849	1.4085	0.1241	10.2503	0.7839	0.652	1.626	0.5797
20140829	NM	Summer	3.8725	0.1207	1.0372	0.6259	1.5372	2.6706	3.8479	1.4088	2.9541	5.464	0	2.9819	8.2112	14.9092	4.162	14.2261	3.1894	0.8159	0.9119	0.3302
20140830	NM	Summer	6.2808	0.6672	0.2098	0.4837	1.5253	1.166	1.0133	1.3763	1.0372	0.1323	3.3799	0	6.9323	58.1166	0	3.9765	2.5513	0.4869	0.4291	0.1876
20140901	NM	Fall	19.6736	0	1.5684	3.6391	0.6183	3.5191	0.6753	2.69	2.5902	0.8807	1.2193	6.8634	31.1096	2.1664	0	3.3612	1.5837	0	0.9062	0.1291
20140903	HM	Fall	7.9358	0	0.6262	1.4753	4.1677	4.0578	9.6853	1.2891	0.2272	2.3401	0.5229	3.3645	11.4356	4.4906	1.0753	13.309	0	1.2613	0	5.1886
20140904	HM	Fall	2.1252	2.2121	7.324	1.4158	5.0102	3.0379	10.2088	2.2196	0.7731	0	0.9604	0	6.9601	1.8771	4.164	9.7082	4.0751	3.4415	0.1691	2.9135
20140906	FM	Fall	4.0255	3.3631	5.2577	0.337	8.2492	3.3072	8.3959	1.0921	2.5097	0.6275	0	1.5645	3.853	5.5429	3.6374	14.0995	8.9264	0.77	0	2.413
20140909	FM	Fall	13.9702	1.7293	4.6253	1.7008	6.1953	2.5361	4.1183	1.1675	1.832	5.474	0.6712	1.435	8.834	4.4636	1.4362	5.9361	2.6267	1.0069	0.7523	8.5904
20140913	FM	Fall	1.5622	2.343	0.2296	2.3342	4.5194	1.8667	3.4876	0.5245	0.2703	3.0824	0	0.6856	12.461	0.6606	0.205	5.0585	1.1439	2.2664	0.9458	3.438
20140918	HM	Fall	2.8798	0.4071	0.6177	2.0857	2.4305	1.3842	3.813	0.1126	1.2395	1.5995	0.6729	1.5045	7.0548	1.618	1.0487	7.2872	1.2337	1.2415	0.2522	0.8755
20140930	NM	Fall	18.0889	0	0	0	1.4418	0	0	8.1475	2.1834	0.6818	4.3848	3.5832	0.5821	0	0	0	0	0	8.6566	0
20141016	HM	Fall	4.3279	0	1.2859	1.7058	3.9298	5.2924	8.2294	0	2.4104	0.7086	0.6093	7.0251	22.6661	5.058	0.8877	14.4837	0	0	0	7.79
20141020	NM	Fall	5.023	4.6918	8.7115	4.5935	2.8094	1.6324	3.7441	0.1831	0.9453	1.0036	2.6895	4.1132	10.387	0	0	16.5754	0	0.5421	3.6831	0.7034
20141023	NM	Fall	4.467	4.5014	3.2915	0	0.7983	6.3947	3.7127	2.4915	2.5363	1.9635	1.3802	6.5816	8.6331	8.5932	4.5574	5.125	2.3016	2.1615	2.4014	1.2475
20141024	NM	Fall	0.36	7.761	2.989	0.8973	1.5113	5.6124	17.8203	0.4026	1.3552	0.3888	0	2.3894	7.3267	7.7191	3.8864	13.0896	9.7509	0.5771	0	0.8175
20141027	NM	Fall	6.1837	2.9525	11.5703	2.9472	1.4385	3.2582	4.6361	0.4691	0.5978	2.0665	2.6815	3.5345	9.1728	0.9679	0	10.567	1.0589	1.9687	3.8209	1.7136
20141029	NM	Fall	4.5181	2.2263	22.8694	3.3449	4.0128	5.7775	1.2177	0.885	2.0045	2.486	1.9933	2.2447	8.2395	0.346	0	15.9427	1.2409	0.9973	2.8566	0.8894

## Sheet: Table J
Binned vulnerability	Mean species vulnerability	Difference in proportional contribution to commercial vs subsistence landings
Large-bodied grouper	51.9083	16.7122
Naso	41.5014	5.27
Rabbitfish	21.3157	4.4287
Large-bodied emperor	41.1033	3.6469
Rudderfish	46.09	3.3187
Large-bodied snapper	51.6214	2.4161
Large-bodied parrotfish	41.4891	-0.9219
Goatfish	33.942	-2.8339
Small-bodied surgeonfish	26.224	-8.2819
Small-bodied parrotfish	27.9064	-20.3861
Binned vulnerability	Commercial landings frequency (%)	Subsistence landings frequency (%)
10	0.0875	1.1249
20	29.0112	48.8189
30	31.0309	28.6839
40	19.4665	14.3982
50	8.6461	3.4871
60	11.1164	3.4871
70	0.622	0
80	0.0194	0
